# Supplementary material for: Metabolomics combined with clinical analysis explores metabolic changes and potential serum metabolite biomarkers of antineutrophil cytoplasmic antibody-associated vasculitis with renal impairment
Source: PeerJ. 2023 Mar 15;11:e15051. doi: 10.7717/peerj.15051 (PMC10024486; doi:10.7717/peerj.15051)
Supplement: Supplemental Information 2 [file peerj-11-15051-s002.xlsx]

## Sheet: Sheet1
	gender	age	BUN（mmol/L）	total cholesterol (mmol/L)	creatinine(mmol/L)	eGFR(ml/min/1.73m2)	MPO(RU/ml)	BVAS	End-point event occurrence
A01	male	54	22.8	3.5	495	10.2292	173	20	YES
A02	male	69	18.7	3.39	451	10.9818	264	21	YES
A03	male	12	18.5	2.69	367	19.3691	196	10	NO
A04	male	72	30	2.05	685	6.50694	121	26	YES
A05	male	70	12.4	5.35	922	4.53243	83	20	YES
A06	male	62	17.4	4.76	371	14.2441	200	24	YES
A07	male	49	20	4.38	473	11.0092	89.4	26	YES
A08	male	61	14.3	3.84	280	20.2169	272	16	NO
A09	male	15	10.2	5.63	219	35.1927	389	17	NO
A10	male	55	26.5	4.12	838	5.32443	265	27	NO
A11	male	47	12.5	4.17	320	17.9647	134	26	NO
A12	male	63	21	2.97	310	17.728	143	39	YES
A13	male	42	15.4	4.67	701	6.96472	244	22	YES
A14	male	58	24	5.31	735	6.20054	227	28	YES
A15	male	56	18.1	6.75	101	72.2476	156	10	NO
A16	male	48	9.6	8.46	156	43.4334	42	8	NO
A17	female	38	22.8	3.77	227	22.5212	180	25	NO
A18	female	26	28.47	2.6	1102	3.43065	115	35	YES
A19	female	49	13	3.66	576	6.82028	146.8	28	NO
A20	female	64	7.09	3.86	168	29.742	211	18	YES
A21	female	52	4.8	2.94	64	101.559	459	13	NO
A22	female	59	8.12	3.4	237	19.7372	200	16	YES
A23	female	59	10.8	2.24	192	25.5937	129	24	YES
A24	female	72	9.1	4.27	182	26.3826	186.4	23	YES
A25	female	28	16.43	3.2	191	29.4355	197.5	18	NO
A26	female	56	24.43	3.91	684	5.38671	122.1	25	YES
A27	female	37	9.53	3.87	416	10.7162	593	21	YES
A28	female	42	16.2	5.63	1129	3.05578	149	33	YES
A29	female	22	13.3	4.48	340	15.0859	208	20	NO
A30	female	61	14.3	3.89	373	11.211	203	29	YES
A31	female	40	9	4.53	232	21.7234	129.4	15	NO
A32	female	42	40	2.74	1237	2.73	163.4	28	YES
A33	female	40	5.4	3.34	119	49.5125	316	13	NO
B01	male	56	6.1	3.98	87	86.8538
B02	male	40	3.87	3.5	81	100.749
B03	male	53	6.99	4.56	100	73.8645
B04	male	33	2.9	3.89	87	95.4774
B05	male	38	4.93	4.87	92	86.8932
B06	male	53	6.41	4.53	99	74.7863
B07	male	44	4.84	4.4	78	103.767
B08	male	42	4.66	3.94	77	106.314
B09	male	40	4.31	4.56	99	78.65
B10	male	42	4.59	4.62	90	87.697
B11	male	44	4.46	4.11	75	108.913
B12	male	36	5.2	4.01	96	83.2493
B13	male	28	8.2	4.15	85	101.19
B14	male	34	3.96	3.22	79	106.973
B15	male	16	4.09	3.02	69	144.679
B16	male	35	5.8	4.83	92	88.1818
B17	female	39	3.59	3.45	74	89.3873
B18	female	50	4.24	4.26	82	75.3263
B19	female	26	3.66	3.67	52	148.553
B20	female	39	4.4	3.84	48	152.495
B21	female	48	3.16	3.85	55	124.211
B22	female	44	3.74	3.78	65	102.659
B23	female	40	4.4	4.05	56	125.509
B24	female	41	4.34	3.09	77	84.3511
B25	female	42	5	4.1	62	109.733
B26	female	26	4.61	3.61	60	124.506
B27	female	28	4.5	4.45	68	105.281
B28	female	37	4.6	4.24	60	116.886
B29	female	30	5.05	4.27	77	89.2019
B30	female	60	64	5.3	76	80.0747
B31	female	58	56	5.08	57	114.896
B32	female	46	4.92	4.33	55	125.16
B33	female	39	3.75	4.29	67	101.049
* A1-A33, group of AAV patients
*B1-B33, group of healthy controls
*End-ponit events, entry to end-stage renal disease or death
